# Supplementary material for: Female social response to male sexual harassment in poeciliid fish: a comparison of six species
Source: Front Psychol. 2015 Sep 29;6:1453. doi: 10.3389/fpsyg.2015.01453 (PMC4586586; doi:10.3389/fpsyg.2015.01453)
Supplement: Supplementary file 1 [file DataSheet1.XLSX]

## Sheet: variation in male sexual behav
replica	exp	species	size	female_length	male_length	attempts	courtships	anal_nipping	tot	freq_att	freq_cort	freq_nipp	arcsin_tent	arcsin_cort	arcsin_nipp	prop_copulatory	arcsin_prop_copulatory	gonopodial	log_tot	log_sneak
1	1	mayae	small	2.26	1.97	1	2	0	3	0.333333	0.666667	0	0.61548	0.955317	0	0.333333	0.61548	0	0.491362	0.0413927
1	1	mayae	medium	2.9	2.45	0	3	0	3	0	1	0	0	1.5708	0	0	0		0.491362	1
1	1	mayae	large	3.86	3.37	1	1	0	2	0.5	0.5	0	0.785398	0.785398	0	0.5	0.785398	0	0.322219	0.0413927
2	2	mayae	small	2.31	2.55	0	0	0	0								0.61548		1	1
2	2	mayae	medium	2.66	2.61	0	0	0	0								0.61548		1	1
2	2	mayae	large	3.21	2.8	2	3	0	5	0.4	0.6	0	0.684719	0.886077	0	0.4	0.684719	0.30103	0.70757	0.322219
3	3	mayae	small	2.14	2.11	1	1	0	2	0.5	0.5	0	0.785398	0.785398	0	0.5	0.785398	0	0.322219	0.0413927
3	3	mayae	medium	2.25	2.39	2	10	4	16	0.125	0.625	0.25	0.361367	0.911738	0.523599	0.125	0.361367	0.30103	1.20683	0.322219
3	3	mayae	large	2.96	2.72	9	9	1	19	0.473684	0.473684	0.0526316	0.75907	0.75907	0.231477	0.473684	0.75907	0.954243	1.28103	0.959041
4	4	mayae	small	2.11	2.07	0	17	7	24	0	0.708333	0.291667	0	1.00029	0.57051	0	0		1.38202	1
4	4	mayae	medium	2.3	2.54	0	9	13	22	0	0.409091	0.590909	0	0.693981	0.876816	0	0		1.34439	1
4	4	mayae	large	2.76	2.77	0	2	1	3	0	0.666667	0.333333	0	0.955317	0.61548	0	0		0.491362	1
5	1	poecilia	small	1.31	1.71	6	7	0	13	0.461538	0.538462	0	0.746899	0.823898	0	0.461538	0.746899	0.778151	1.11727	0.78533
5	1	poecilia	medium	2.39	1.77	27	7	0	34	0.794118	0.205882	0	1.09984	0.470961	0	0.794118	1.09984	1.43136	1.53275	1.43297
5	1	poecilia	large	2.42	2	59	19	0	78	0.75641	0.24359	0	1.05463	0.516165	0	0.75641	1.05463	1.77085	1.89265	1.77159
6	2	poecilia	small	1.8	1.67	10	5	0	15	0.666667	0.333333	0	0.955317	0.61548	0	0.666667	0.955317	1	1.17898	1.00432
6	2	poecilia	medium	2.11	1.71	18	5	0	23	0.782609	0.217391	0	1.08575	0.48505	0	0.782609	1.08575	1.25527	1.36361	1.25768
6	2	poecilia	large	2.73	1.9	83	64	0	147	0.564626	0.435374	0	0.850205	0.720591	0	0.564626	0.850205	1.91908	2.16761	1.9196
7	3	poecilia	small	2.16	1.69	59	9	0	68	0.867647	0.132353	0	1.19845	0.372348	0	0.867647	1.19845	1.77085	1.83315	1.77159
7	3	poecilia	medium	2.29	1.75	66	22	0	88	0.75	0.25	0	1.0472	0.523599	0	0.75	1.0472	1.81954	1.94498	1.8202
7	3	poecilia	large	2.44	1.77	46	3	0	49	0.938776	0.0612245	0	1.32076	0.250033	0	0.938776	1.32076	1.66276	1.69108	1.6637
8	4	poecilia	small	2.1	1.64	25	6	0	31	0.806452	0.193548	0	1.11526	0.455533	0	0.806452	1.11526	1.39794	1.49276	1.39967
8	4	poecilia	medium	2.21	1.71	24	0	0	24	1	0	0	1.5708	0	0	1	1.5708	1.38021	1.38202	1.38202
8	4	poecilia	large	2.4	1.83	30	4	0	34	0.882353	0.117647	0	1.22069	0.350106	0	0.882353	1.22069	1.47712	1.53275	1.47857
9	1	falcatus	small	2.72	2.23	2	0	0	2	1	0	0	1.5708	0	0	1	1.5708	0.30103	0.322219	0.322219
9	1	falcatus	medium	2.9	2.38	17	0	0	17	1	0	0	1.5708	0	0	1	1.5708	1.23045	1.233	1.233
9	1	falcatus	large	3.59	2.52	16	0	0	16	1	0	0	1.5708	0	0	1	1.5708	1.20412	1.20683	1.20683
10	2	falcatus	small	2.13	2.02	10	0	0	10	1	0	0	1.5708	0	0	1	1.5708	1	1.00432	1.00432
10	2	falcatus	medium	2.56	2.3	4	0	0	4	1	0	0	1.5708	0	0	1	1.5708	0.60206	0.612784	0.612784
10	2	falcatus	large	3.38	2.02	16	0	0	16	1	0	0	1.5708	0	0	1	1.5708	1.20412	1.20683	1.20683
11	3	falcatus	small	2.27	2.19	14	0	0	14	1	0	0	1.5708	0	0	1	1.5708	1.14613	1.14922	1.14922
11	3	falcatus	medium	2.52	2.33	16	0	0	16	1	0	0	1.5708	0	0	1	1.5708	1.20412	1.20683	1.20683
11	3	falcatus	large	2.96	2.6	16	0	0	16	1	0	0	1.5708	0	0	1	1.5708	1.20412	1.20683	1.20683
12	4	falcatus	small	2.31	2.11	16	0	0	16	1	0	0	1.5708	0	0	1	1.5708	1.20412	1.20683	1.20683
12	4	falcatus	medium	2.72	2.35	9	0	0	9	1	0	0	1.5708	0	0	1	1.5708	0.954243	0.959041	0.959041
12	4	falcatus	large	3.17	2.39	14	0	0	14	1	0	0	1.5708	0	0	1	1.5708	1.14613	1.14922	1.14922
13	1	helleri	small	2.24	2.02	17	22	11	50	0.34	0.44	0.22	0.622533	0.725253	0.488205	0.34	0.622533	1.23045	1.69984	1.233
13	1	helleri	medium	2.81	2.51	2	8	5	15	0.133333	0.533333	0.333333	0.373792	0.818756	0.61548	0.133333	0.373792	0.30103	1.17898	0.322219
13	1	helleri	large	3.62	3.16	1	7	7	15	0.0666667	0.466667	0.466667	0.261157	0.75204	0.75204	0.0666667	0.261157	0	1.17898	0.0413927
14	2	helleri	small	2.42	2.29	1	1	1	3	0.333333	0.333333	0.333333	0.61548	0.61548	0.61548	0.333333	0.61548	0	0.491362	0.0413927
14	2	helleri	medium	2.7	2.72	6	2	1	9	0.666667	0.222222	0.111111	0.955317	0.490883	0.339837	0.666667	0.955317	0.778151	0.959041	0.78533
14	2	helleri	large	3.13	3.1	2	0	2	4	0.5	0	0.5	0.785398	0	0.785398	0.5	0.785398	0.30103	0.612784	0.322219
15	1	metallicus	small	2.61	1.91	1	61	0	62	0.016129	0.983871	0	0.127344	1.44345	0	0.016129	0.127344	0	1.79309	0.0413927
15	1	metallicus	medium	2.79	2.22	17	51	0	68	0.25	0.75	0	0.523599	1.0472	0	0.25	0.523599	1.23045	1.83315	1.233
15	1	metallicus	large	3.15	2.25	5	29	0	34	0.147059	0.852941	0	0.393564	1.17723	0	0.147059	0.393564	0.69897	1.53275	0.70757
16	2	metallicus	small	2.64	2.04	3	53	0	56	0.0535714	0.946429	0	0.233573	1.33722	0	0.0535714	0.233573	0.477121	1.74896	0.491362
16	2	metallicus	medium	2.82	2.17	9	108	0	117	0.0769231	0.923077	0	0.281035	1.28976	0	0.0769231	0.281035	0.954243	2.06856	0.959041
16	2	metallicus	large	3.27	2.21	3	58	0	61	0.0491803	0.95082	0	0.223626	1.34717	0	0.0491803	0.223626	0.477121	1.78604	0.491362
17	3	metallicus	small	2.31	2.05	5	73	0	78	0.0641026	0.935897	0	0.255971	1.31483	0	0.0641026	0.255971	0.69897	1.89265	0.70757
17	3	metallicus	medium	2.68	2.13	1	26	0	27	0.037037	0.962963	0	0.193658	1.37714	0	0.037037	0.193658	0	1.43297	0.0413927
17	3	metallicus	large	3.2	2.2	18	66	0	84	0.214286	0.785714	0	0.481275	1.08952	0	0.214286	0.481275	1.25527	1.9248	1.25768
18	1	gambusia	small	2.14	1.95	26	0	0	26	1	0	0	1.5708	0	0	1	1.5708	1.41497	1.41664	1.41664
18	1	gambusia	medium	2.39	2.07	28	0	0	28	1	0	0	1.5708	0	0	1	1.5708	1.44716	1.44871	1.44871
18	1	gambusia	large	2.68	2.25	86	0	0	86	1	0	0	1.5708	0	0	1	1.5708	1.9345	1.935	1.935
19	2	gambusia	small	2.15	2.06	17	0	0	17	1	0	0	1.5708	0	0	1	1.5708	1.23045	1.233	1.233
19	2	gambusia	medium	2.54	2.1	26	0	0	26	1	0	0	1.5708	0	0	1	1.5708	1.41497	1.41664	1.41664
19	2	gambusia	large	2.89	2.13	98	0	0	98	1	0	0	1.5708	0	0	1	1.5708	1.99123	1.99167	1.99167
20	3	gambusia	small	2.26	1.94	74	0	0	74	1	0	0	1.5708	0	0	1	1.5708	1.86923	1.86982	1.86982
20	3	gambusia	medium	2.61	2.02	60	0	0	60	1	0	0	1.5708	0	0	1	1.5708	1.77815	1.77887	1.77887
20	3	gambusia	large	2.94	2.17	85	0	0	85	1	0	0	1.5708	0	0	1	1.5708	1.92942	1.92993	1.92993

## Sheet: variation in female aggregation
species	begin	w1	w2	w3	w4	wo1	wo2	wo3	wo4
helleri	with male	83.6	87.8	81.5	78.8	84.4	74.4	82.8	90.6
helleri	with male	71	90.7	83.6	92.3	90.8	87.1	85.3	77.9
helleri	with male	87.1	89.2	66.4	77.7	89.1	76.5	89	85.4
helleri	without male	67.2	90.4	77.6	95.9	83.8	91.1	87.3	84.9
helleri	without male	97.6	100.2	77.5	68.9	92.8	85.5	92.9	74.8
helleri	without male	64.5	81.9	68	95.3	75.8	89.3	60.8	90.7
helleri	without male	75.4	89.4	97.1	87.3	69.4	101.2	87.5	89.3
mayae	with male	74	69.9	76.2	60.9	55	75	85.4	67.4
mayae	with male	73.8	86	98.6	103.4	87.6	98.9	89.7	75.6
mayae	with male	98.2	85.3	70.4	78.6	90.4	80.4	75.2	99.8
mayae	with male	70.5	86.3	89.3	67	87	97.6	104	92
mayae	without male	83.1	93.6	107.3	87.9	80	68.6	94.7	108.9
mayae	without male	87.1	71.1	90	82	95.7	68.6	93.8	105.9
mayae	without male	82.7	55.3	76.6	97.8	91.8	68	80.6	79
poecilia	with male	70.8	64.9	88.2	64.3	84.6	66.3	80.7	88
poecilia	with male	61.9	78.5	76.1	92.4	93.7	100.4	98.2	102.7
poecilia	with male	86	69.5	87.2	89.7	84.9	106.6	93.2	96
poecilia	with male	84.9	66.3	61.1	93.7	117.9	101.7	109.1	123
poecilia	without male	66.2	54.4	85	76.5	103.3	133.6	108.5	116.7
poecilia	without male	64.4	79.4	88.3	62.9	99.4	105.5	110.3	108.2
poecilia	without male	89.3	87.2	71.6	70.6	93.5	97	105.5	89.6
poecilia	without male	74.9	79.8	64.9	80.8	115.2	132.1	118	109.5
gambusia	with male	70.4	53.1	65.3	57.7	76.8	71.7	65.3	60.7
gambusia	with male	52.3	55.7	41.3	49.6	140.8	134.9	150.8	149.5
gambusia	with male	59.7	71.7	75.7	60.7	129.5	121.2	116.9	133.9
gambusia	with male	35.9	56.7	61.6	45.8	108.8	93.7	102.8	104.6
gambusia	with male	71.4	76.5	83.5	80.8	139.4	150.7	136.4	161.7
gambusia	with male	112.7	88.6	70.9	94.8	161.1	145	154.8	159.5
gambusia	without male	95	66.3	86.4	93.5	163.3	187.4	163.2	183.4
gambusia	without male	62.9	75.3	52.6	58.7	137.4	130.2	124.7	127.3
gambusia	without male	93.1	67.1	74.3	69.6	127	115.1	106.9	96.8
gambusia	without male	85.1	72.3	78.4	75.4	134.4	95.1	95	90
gambusia	without male	80.8	90	79.8	82.5	176.5	166	159.2	172.7
gambusia	without male	79	72.5	76.1	75.2	161.7	145	154.7	135.3
girardinus falcatus	with male	73.9	60.8	86.3	78.3	92.4	97	94.3	89.8
girardinus falcatus	with male	63.9	73.4	59.7	87.1	103.9	119.8	108.1	126.7
girardinus falcatus	with male	61.9	56.5	77	75	95.1	128.9	118	90
girardinus falcatus	with male	73.9	63.9	68.9	60.7	98.2	120	102.5	88.3
girardinus falcatus	without male	45.3	77.1	84.9	92.1	81.7	106.6	84.9	84.5
girardinus falcatus	without male	83.2	79.6	92.5	78.2	117.9	140.8	94.8	106.2
girardinus falcatus	without male	82.7	83	61.2	87.8	115	90.6	107.1	102.8
girardinus falcatus	without male	77.4	75.1	78.2	103.9	97	100.7	144.3	95.2
girardinus metallicus	with male	65.3	69.5	80.7	92.6	105.7	109.3	96	104.5
girardinus metallicus	with male	86	71.2	107.2	97.2	77.4	92.4	104.8	90.5
girardinus metallicus	with male	89.3	76.1	85	81.2	87.2	92.5	64.1	102.4
girardinus metallicus	with male	75.2	81.5	69.7	66.3	74.9	87.1	70.7	80.4
girardinus metallicus	without male	75.7	86	73.9	97.1	79.5	98.2	92.6	109.2
girardinus metallicus	without male	60.8	76.1	54.4	86.1	94.7	54.2	92.4	79.2
girardinus metallicus	without male	60.8	81.9	69.4	82.6	91.3	81.8	100.2	90.4
girardinus metallicus	without male	70.5	79	73.4	89.2	117.9	81.5	104.6	83.3

## Sheet: correlation
species	gon_t	court	nip	tot	distance_delta	tot_gon	tot_cort	nipping	total	prop_gon
X. mayae	1.33	4.75	2.16	8.25	0.0360846	16	57	16	89	0.161408
X. helleri	4.83	6.67	4.5	16	0.0196178	29	40	27	96	0.301875
P. reticulata	37.75	58.33	0	50.33	0.249906	453	151	0	604	0.392902
G. falcatus	12.5	0	0	12.5	0.276763	149	0	0	149	1
G. metallicus	6.88	12.58	0	65.22	0.127135	62	525	0	587	0.353546
G. holbrooki	55.5	0	0	55.5	0.434054	500	0	0	500	1
